# Supplementary material for: Estimating Post-Feeding Developmental Time of Sarcophaga peregrina (Diptera: Sarcophagidae) Larvae at 25 °C Using ATR-FTIR Spectroscopy and Differential Gene Expression Analysis
Source: Insects. 2026 Jun 30;17(7):678. doi: 10.3390/insects17070678 (PMC13410228; doi:10.3390/insects17070678)
Supplement: Supplementary file 1 [file insects-17-00678-s001.zip]

Archive with 3 entries (2 files):
- insects-4380000-supplementary/
- insects-4380000-supplementary/Supplementary Figure2.0.pdf
- insects-4380000-supplementary/Supplementary Table.xlsx
