# Supplementary material for: Estimating Post-Feeding Developmental Time of Sarcophaga peregrina (Diptera: Sarcophagidae) Larvae at 25 °C Using ATR-FTIR Spectroscopy and Differential Gene Expression Analysis
Source: Insects. 2026 Jun 30;17(7):678. doi: 10.3390/insects17070678 (PMC13410228; doi:10.3390/insects17070678)
Supplement: Supplementary file 1 [file insects-17-00678-s001.zip › insects-4380000-supplementary/Supplementary Table.xlsx]

## Sheet: Table S1
Table S1. Transcriptome quality control data of Sarcophaga peregrina post-feeding larvae.
Sample	Raw reads	Clean reads	Q30(%)	Total mapped(%)	Uniquely mapped(%)
C1_1	45995310	45775768	94.3	94.37	79.15
C1_2	51583240	51277254	94.42	93.99	80.32
C1_3	53768126	53569788	94.91	93.91	78.59
C2_1	52277934	52050608	93.99	91.68	83.76
C2_2	53644742	53368664	94.37	91.13	83.63
C2_3	46388742	46118876	94.45	91.34	82.65
C3_1	53670994	53410714	94.23	90.64	83.27
C3_2	50548784	50281466	93.63	91.65	85.3
C3_3	51819876	51524364	94.24	92.83	85.48
C4_1	46165706	45971412	93.82	90.78	83.25
C4_2	48080294	47848216	94.28	84.31	76.02
C4_3	61544906	61211972	94.57	87.84	81.39

## Sheet: TableS2
Table S2. Primer information of DEGs with Arpc2 as reference gene.
Gene Name	Sequence (5ʹ–3ʹ)	Melting Temperature (℃)	Product Length (bp)
Arpc2	F: AAGAACAAGGTGAAGAGGGAC	54.66	85
	R: TCGTCTTCATCGCGGAATATG	58.13
ImpE2	F: CCTCCTCCTCCTCTTCCTCT	57.99	217
	R: GAATCTGGCACCGTTTCCTC	56.05
CG17633	F: GCTATCCCAACCGAGTGATT	55.03	132
	R: CGTGAATACCAGCATCAACA	54.29
Lcp2	F: ACTCATCGCCACCTTGTTC	54.85	193
	R: AGAAACCCAACCGAAATTGC	53.92
Contig160.2	F: GACAGCAAACAACAAGGAAT	51.89	148
	R: TTGAAAGTAGCCAAACGGGA	54.77
Cht10	F: TTCCGACTCACCTTATCAGC	55.46	173
	R: CTTCATCATCTTCTTCATCGT	53.4
Hsp27	F: AGACAGTGGATCGTGACGTT	56.21	235
	R: GCCGGTCCTGTTTGTTGAAT	55.3
Hsp23	F: GCTTCACCCTACTACTATGC	53.64	219
	R: CTCATGTTTACCTTCCACAACG	55.56
Contig80.97	F: TGAAGTGCCAACATTGCCAA	55.62	171
	R: CGTCGAGTTGTTGTACGTGG	56.86
CD13	F: CTCGCCTCTACAATGCCC	56.08	173
	R: GCCAGCCATGCCATTACG	56.96
P4ha2	F: CGAAAATGCTGATGTCTAGTG	55.06	213
	R: TTAGACCCTCCAGTTTGCC	53.59

## Sheet: TableS3
Table S3. The fitting equation between the relative expression level of DEGs and the time of post-feeding development.
Gene	Fitting equation*	F	P value	R2
ImpE2	log2FC = 0.1735T + 0.3808	144.3	0.0012	0.9796
Lcp2	log2FC = - 0.2254T + 0.1798	295.3	0.0004	0.9899
CG17633	log2FC = - 0.0001182T3+ 0.004796T2 - 0.121T - 0.01365	339.9	0.0399	0.999
Contig 160.2	log2FC = - 0.1546T - 0.2195	74.71	0.0033	0.9614
*FC:Fold Change, represents the ratio of expression levels.
